# Supplementary material for: Structure-based pharmacophore modeling, high-throughput screening, and molecular dynamics identify a novel DrugBank-derived HIV-1 protease inhibitor
Source: PLoS One. 2026 Jun 12;21(6):e0336765. doi: 10.1371/journal.pone.0336765 (PMC13262882; doi:10.1371/journal.pone.0336765)
Supplement: S1 Table — Data includes the information of GROMACS MD simulation analysis of Holo (3TL, BAN) vs Apo (pro) with statistical tests. (TXT) [file pone.0336765.s001.txt]

Table S1: Statistical results of analyzes.
================================================================================
GROMACS MDS Analysis: Holo (3TL, BAN) vs Apo (pro) with Statistical Tests
================================================================================

Note: p-values < 0.05 indicate statistically significant differences
      * p < 0.05, ** p < 0.01, *** p < 0.001, ns = not significant


============================================================
 RMSD (RMSD) 
============================================================

--- BASIC STATISTICS ---
Metric                    | Holo (3TL)           | Holo (BAN)           | Apo (Protein)       
-------------------------------------------------------------------------------------------------
Mean                      | 0.2212               | 0.3273               | 0.3129
StDev                     | 0.0271               | 0.0524               | 0.0436
SEM                       | 0.0002               | 0.0002               | 0.0001
Median                    | 0.2171               | 0.3304               | 0.3098
Min                       | 0.0005               | 0.0005               | 0.0005
Max                       | 0.3779               | 0.4880               | 0.4890
Q1                        | 0.2037               | 0.3047               | 0.2814
Q3                        | 0.2331               | 0.3601               | 0.3450
IQR                       | 0.0294               | 0.0554               | 0.0635
ProdMean                  | 0.2234               | 0.3419               | 0.3177
ProdStDev                 | 0.0261               | 0.0369               | 0.0408
ProdSEM                   | 0.0002               | 0.0001               | 0.0001

--- STATISTICAL SIGNIFICANCE TESTS ---
Comparison of production phase means (last 80% of trajectory):

3TL vs BAN                    : p = 0.0000e+00   (Welch's t-test) ***
  -> Statistically significant difference (p < 0.05)
3TL vs pro                    : p = 0.0000e+00   (Welch's t-test) ***
  -> Statistically significant difference (p < 0.05)
BAN vs pro                    : p = 0.0000e+00   (Welch's t-test) ***
  -> Statistically significant difference (p < 0.05)

Interpretation:
- p < 0.05: Statistically significant difference
- p < 0.01: Highly significant difference
- p < 0.001: Very highly significant difference
- ns: Not significant (p >= 0.05)

------------------------------------------------------------


============================================================
 Interaction Energy (Energy) 
============================================================

--- BASIC STATISTICS ---
Metric                    | Holo (3TL)           | Holo (BAN)          
--------------------------------------------------------------------------
Mean                      | 104.6415             | -68.8849
StDev                     | 40.3283              | 60.9137
SEM                       | 0.2852               | 0.1926
Median                    | 103.2674             | -70.6597
Min                       | -34.9215             | -297.9538
Max                       | 242.6375             | 147.3782
Q1                        | 76.1278              | -114.1299
Q3                        | 133.3618             | -19.1259
IQR                       | 57.2340              | 95.0040
ProdMean                  | 95.5290              | -69.1122
ProdStDev                 | 37.4588              | 63.7430
ProdSEM                   | 0.2961               | 0.2254

--- STATISTICAL SIGNIFICANCE TESTS ---
Comparison of production phase means (last 80% of trajectory):

3TL vs BAN                    : p = 0.0000e+00   (Welch's t-test) ***
  -> Statistically significant difference (p < 0.05)

Interpretation:
- p < 0.05: Statistically significant difference
- p < 0.01: Highly significant difference
- p < 0.001: Very highly significant difference
- ns: Not significant (p >= 0.05)

------------------------------------------------------------


============================================================
 RMSF (RMSF) 
============================================================

--- BASIC STATISTICS ---
Metric                    | Holo (3TL)           | Holo (BAN)           | Apo (Protein)       
-------------------------------------------------------------------------------------------------
Mean                      | 0.1209               | 0.2147               | 0.1366
StDev                     | 0.0773               | 0.1410               | 0.0932
SEM                       | 0.0078               | 0.0036               | 0.0094
Median                    | 0.0950               | 0.1753               | 0.0981
Min                       | 0.0480               | 0.0602               | 0.0538
Max                       | 0.4125               | 0.8737               | 0.4772
Q1                        | 0.0741               | 0.1232               | 0.0804
Q3                        | 0.1321               | 0.2436               | 0.1512
IQR                       | 0.0581               | 0.1204               | 0.0708

--- STATISTICAL SIGNIFICANCE TESTS ---
Comparison of production phase means (last 80% of trajectory):

All_Groups_RMSF               : p = 6.6073e-33   (Kruskal-Wallis) ***
  -> Statistically significant difference (p < 0.05)

Interpretation:
- p < 0.05: Statistically significant difference
- p < 0.01: Highly significant difference
- p < 0.001: Very highly significant difference
- ns: Not significant (p >= 0.05)

------------------------------------------------------------


============================================================
 SASA (SASA) 
============================================================

--- BASIC STATISTICS ---
Metric                    | Holo (3TL)           | Holo (BAN)           | Apo (Protein)       
-------------------------------------------------------------------------------------------------
Mean                      | 64.1580              | 65.7944              | 63.6505
StDev                     | 1.7991               | 1.8304               | 1.9924
SEM                       | 0.0127               | 0.0058               | 0.0063
Median                    | 64.1300              | 65.8680              | 63.5240
Min                       | 57.7120              | 58.6980              | 57.1800
Max                       | 73.4250              | 74.7030              | 74.8580
Q1                        | 62.9350              | 64.6570              | 62.2630
Q3                        | 65.3520              | 67.0150              | 64.8940
IQR                       | 2.4170               | 2.3580               | 2.6310
ProdMean                  | 64.3143              | 65.8986              | 63.2610
ProdStDev                 | 1.6368               | 1.8323               | 1.7609
ProdSEM                   | 0.0129               | 0.0065               | 0.0062

--- STATISTICAL SIGNIFICANCE TESTS ---
Comparison of production phase means (last 80% of trajectory):

3TL vs BAN                    : p = 0.0000e+00   (Welch's t-test) ***
  -> Statistically significant difference (p < 0.05)
3TL vs pro                    : p = 0.0000e+00   (Welch's t-test) ***
  -> Statistically significant difference (p < 0.05)
BAN vs pro                    : p = 0.0000e+00   (Welch's t-test) ***
  -> Statistically significant difference (p < 0.05)

Interpretation:
- p < 0.05: Statistically significant difference
- p < 0.01: Highly significant difference
- p < 0.001: Very highly significant difference
- ns: Not significant (p >= 0.05)

------------------------------------------------------------
